# Supplementary material for: How does social presence influence public crisis information sharing intention? Situational pressure perspective
Source: Front Public Health. 2023 Jul 11;11:1124876. doi: 10.3389/fpubh.2023.1124876 (PMC10367105; doi:10.3389/fpubh.2023.1124876)
Supplement: Supplementary file 1 [file Table_1.xlsx]

## Sheet: Structural Modeling Data
ISI1	ISI2	ISI3	ISI4	ISI5	ISI6	OC1	OC2	OC3	RP1	RP2	RP3	SP1	SP2	SP3	SP4	SP5	SP6
1	2	2	2	3	2	4	5	4	1	1	3	3	4	2	2	4	1
2	2	2	3	2	3	4	3	3	3	4	3	3	4	4	3	4	3
1	1	1	1	3	4	4	3	4	2	2	2	4	4	2	2	4	2
3	2	2	2	2	4	4	4	4	3	2	4	2	4	3	3	3	3
2	2	3	2	2	2	4	4	4	2	3	3	2	2	1	1	3	2
1	2	4	1	4	1	5	4	4	4	4	3	4	4	4	4	3	3
4	4	5	4	5	5	4	4	4	5	2	2	4	3	5	4	4	4
3	2	2	4	4	4	4	4	4	4	4	4	4	4	4	4	4	4
3	3	3	3	3	3	3	3	3	3	3	3	4	3	3	3	3	4
2	2	2	2	2	2	4	4	4	4	4	4	2	2	2	2	2	2
1	1	1	1	1	1	5	3	4	3	4	4	3	2	2	2	4	4
1	1	1	1	3	1	4	3	3	1	2	3	3	3	3	3	3	3
5	5	4	4	4	4	4	4	4	4	4	4	3	4	4	4	4	4
4	3	4	3	4	3	3	3	4	4	4	4	4	4	4	3	4	3
2	3	2	2	2	4	4	3	4	4	2	2	3	3	2	2	4	2
2	2	2	3	4	3	3	4	3	3	3	4	3	4	4	4	3	4
2	2	2	2	2	2	3	3	3	3	3	4	3	3	3	3	3	2
2	2	2	2	2	2	4	4	2	2	3	2	2	2	2	2	2	2
4	4	4	4	4	4	4	4	4	4	3	5	1	1	3	1	3	2
5	5	5	5	4	5	5	5	2	2	2	1	5	4	5	5	4	2
1	4	1	1	2	3	4	4	4	4	4	4	4	4	4	4	4	4
1	1	1	1	1	3	5	5	5	4	5	4	4	4	4	4	4	4
3	2	2	2	2	2	1	1	1	2	2	2	1	1	1	1	1	1
2	3	4	4	4	4	4	4	4	2	4	2	2	2	4	4	4	4
1	1	1	1	1	1	3	3	2	4	2	2	3	3	2	2	3	4
2	2	4	3	2	4	4	4	4	3	3	4	2	4	3	3	4	2
1	3	1	3	1	3	2	3	1	2	2	3	2	3	2	2	1	1
3	3	4	4	3	4	4	4	4	3	3	4	3	4	4	3	4	3
4	4	4	4	4	4	4	4	4	4	4	4	4	4	4	4	4	4
2	4	2	2	2	2	4	4	4	2	2	4	4	4	2	2	2	4
4	4	5	4	5	4	5	4	4	5	4	5	4	5	4	5	4	5
2	1	5	5	1	1	4	4	4	2	4	4	5	4	4	4	4	4
2	3	2	2	2	3	4	3	3	2	2	3	3	3	3	3	4	3
2	3	3	3	4	4	3	4	3	4	4	4	3	4	3	3	2	2
2	2	2	2	2	3	3	3	4	3	3	3	2	4	3	3	4	3
4	4	3	3	3	3	4	4	3	2	2	2	4	4	4	4	4	4
2	2	3	3	2	3	4	4	4	3	4	4	2	2	2	2	2	2
2	1	3	2	2	2	4	3	4	2	2	2	3	4	4	4	4	4
1	1	3	1	1	2	4	4	3	3	3	2	2	2	2	1	3	2
4	2	2	2	2	2	4	3	3	4	2	2	2	2	2	2	2	2
3	3	3	3	4	4	4	4	4	3	3	4	4	4	4	4	4	4
2	2	4	2	2	2	5	5	5	4	4	4	3	4	4	4	4	4
4	3	4	4	3	4	4	4	4	4	3	3	3	4	3	3	4	4
3	3	3	3	3	3	4	4	4	4	4	4	4	4	4	4	4	4
2	4	4	2	4	2	4	4	2	2	2	2	2	4	4	4	4	4
2	2	4	4	2	3	3	4	3	2	2	3	2	2	3	2	4	2
5	4	4	3	3	3	4	4	3	3	3	3	3	3	2	2	3	2
4	4	4	4	4	4	4	4	4	4	4	4	4	4	4	4	4	4
2	4	2	3	2	3	3	3	3	2	2	3	2	2	2	2	3	2
5	5	5	5	5	5	5	5	5	5	3	4	5	5	3	3	5	4
2	2	3	2	3	3	3	2	3	2	2	2	3	2	2	2	3	2
1	4	3	1	1	1	5	3	4	3	1	3	2	2	2	2	3	3
4	4	2	4	4	4	4	4	4	4	4	4	4	4	4	4	4	4
4	5	4	5	4	5	5	4	5	4	5	4	5	4	4	5	4	4
1	2	1	2	2	2	3	3	3	3	2	4	2	2	2	2	4	2
4	3	5	4	4	4	4	3	5	3	2	2	4	3	4	5	5	5
3	4	3	2	2	2	3	4	2	3	4	3	2	2	3	3	2	2
5	5	5	3	3	3	5	5	5	5	5	3	3	3	3	3	4	3
1	1	1	1	1	2	3	3	3	3	3	3	2	2	2	2	1	1
2	2	3	2	2	2	4	3	4	2	2	3	4	3	2	2	4	2
1	1	3	2	4	2	4	5	3	1	5	1	3	3	2	2	3	3
2	2	2	2	2	2	4	4	4	2	2	2	2	2	2	2	2	2
3	3	3	4	4	4	4	4	4	2	3	3	3	4	4	4	4	4
4	5	3	4	5	5	4	5	5	3	3	5	3	4	4	4	4	3
3	3	3	4	4	4	3	4	4	3	3	4	4	3	3	3	4	4
4	4	4	4	4	4	4	4	4	4	4	4	4	4	4	4	4	4
2	4	2	2	2	2	3	3	3	2	2	3	2	2	2	2	4	2
3	3	4	3	3	3	4	4	4	3	3	5	2	2	3	3	3	2
2	4	2	2	2	4	4	4	3	3	2	3	3	4	3	3	3	3
3	2	3	2	3	4	3	5	1	1	1	1	4	4	5	5	5	5
2	3	3	4	4	4	4	4	4	2	4	4	3	2	2	2	4	2
4	4	4	4	4	4	5	5	5	5	5	5	5	5	5	5	5	5
2	2	3	2	2	3	3	3	3	3	3	4	3	3	3	3	3	3
2	2	2	2	2	2	4	4	3	2	2	4	3	3	3	3	4	3
5	5	4	4	4	3	3	4	4	4	4	4	4	4	4	3	3	3
1	2	3	1	2	2	3	3	3	4	4	4	4	4	3	3	4	3
1	1	1	1	1	1	4	4	3	4	4	4	3	3	3	1	1	1
2	3	4	4	2	4	4	4	2	2	2	2	2	3	2	2	4	3
3	3	2	2	2	2	4	5	5	3	3	3	3	3	3	3	4	4
4	3	4	4	4	2	4	3	4	2	3	4	2	2	2	4	3	2
2	2	3	2	2	4	4	4	3	4	3	3	3	3	3	3	3	3
3	4	5	4	4	4	4	4	5	5	5	3	4	4	2	2	4	2
4	1	5	5	5	5	5	5	4	5	5	5	5	5	5	5	5	5
3	4	3	3	3	3	3	3	3	3	3	3	4	3	4	4	4	3
3	4	5	4	3	4	4	2	4	2	3	4	4	3	3	2	4	2
1	1	3	1	1	2	3	4	3	2	4	3	2	2	4	4	3	3
4	4	4	4	4	4	2	2	3	3	3	3	4	4	3	3	3	3
3	1	2	1	3	3	4	4	4	4	3	3	3	4	3	4	4	3
2	2	3	3	3	3	3	5	3	2	4	4	3	4	2	2	2	2
3	3	2	2	2	4	4	3	3	3	3	3	3	3	3	3	3	3
1	1	1	1	1	1	3	3	3	4	4	4	2	2	2	2	2	2
4	4	4	4	4	4	2	2	2	2	2	2	2	2	2	2	3	2
1	4	4	4	4	2	4	4	4	3	3	4	3	3	3	3	4	4
1	1	1	1	1	1	2	4	2	2	2	2	2	2	2	2	2	2
2	1	2	2	2	2	3	2	1	3	2	3	4	4	2	4	3	2
2	2	2	2	2	2	3	4	3	2	3	3	3	3	3	3	2	2
1	2	5	1	3	1	3	4	2	5	4	4	4	3	3	3	4	4
1	1	1	1	1	1	5	5	5	5	5	5	1	1	1	1	1	1
4	1	1	1	1	4	5	4	4	4	1	1	1	1	1	1	4	2
1	1	1	1	1	1	2	5	2	2	1	4	2	1	1	1	1	1
4	4	4	4	4	4	4	4	4	4	4	4	4	4	4	4	4	4
2	3	2	2	3	4	4	4	3	3	3	4	3	2	2	3	4	3
2	2	2	2	2	2	3	3	3	3	3	3	3	3	3	3	3	3
3	3	4	2	4	4	3	2	3	2	3	3	3	3	4	4	4	4
3	3	4	3	4	4	4	4	4	4	3	4	4	4	3	3	4	4
3	3	3	3	4	3	3	4	2	3	2	4	3	3	2	2	3	3
3	2	3	2	2	2	3	3	2	2	2	3	2	2	2	2	3	2
2	2	1	2	2	2	2	3	2	2	2	2	2	2	3	3	3	3
2	2	3	4	2	2	4	4	4	4	4	4	2	2	2	2	4	4
2	2	1	1	1	1	4	4	4	3	2	2	2	2	2	2	3	3
2	2	3	3	3	4	5	5	5	3	2	4	4	3	3	3	3	3
3	3	3	4	3	2	4	2	2	4	4	4	5	4	4	3	4	5
3	3	3	2	2	2	4	3	3	3	1	2	4	2	2	2	2	2
3	3	3	3	3	3	4	4	4	4	4	4	4	4	4	4	4	4
1	4	4	1	4	4	4	1	2	1	1	3	1	1	1	1	1	1
1	2	3	3	3	3	3	5	3	2	2	3	4	4	4	4	4	4
3	4	4	3	3	4	4	4	4	3	3	4	3	3	3	3	2	3
4	4	4	4	4	4	4	3	3	3	3	3	4	4	4	4	4	4
4	4	4	4	4	4	4	4	4	4	4	4	4	4	4	4	4	4
2	2	3	2	2	2	5	4	4	2	2	3	3	3	3	3	3	3
2	2	2	2	2	2	4	3	4	3	3	4	3	3	3	3	4	4
3	3	3	3	3	3	3	3	3	3	3	3	3	3	3	3	3	3
4	3	3	3	3	4	4	3	3	4	4	3	3	4	3	3	4	4
1	1	1	1	1	1	5	5	5	5	5	5	2	3	3	3	3	3
2	2	2	3	2	2	3	3	3	3	3	3	3	3	3	3	3	3
3	4	4	4	3	4	4	4	5	4	3	4	2	3	2	2	2	2
1	1	1	1	1	1	3	4	2	3	3	2	2	2	2	2	4	4
3	3	2	2	2	3	4	3	4	2	4	4	4	4	2	3	4	3
2	2	4	4	2	2	3	4	4	2	2	3	2	2	2	2	4	2
1	1	1	1	1	3	4	2	3	3	2	4	3	4	3	3	4	3
4	4	3	4	4	4	3	4	3	4	3	3	4	4	4	4	4	4
1	1	1	1	1	1	1	1	1	1	1	1	1	1	1	1	1	1
2	2	4	2	2	2	4	3	4	5	3	4	3	3	3	3	3	3
5	3	4	4	4	5	4	4	4	4	4	4	3	3	4	3	3	3
2	2	2	2	2	4	2	4	2	3	3	4	2	3	3	3	4	2
2	2	2	2	2	2	5	5	1	3	2	5	5	5	5	5	5	5
4	4	3	3	4	4	4	3	3	4	5	5	4	4	4	4	4	4
2	2	2	3	3	3	4	4	3	4	3	3	2	2	2	2	3	3
4	4	4	4	4	4	4	4	4	4	3	4	3	3	2	3	4	3
2	2	2	2	2	2	2	2	2	2	1	2	2	2	2	2	2	2
1	2	3	3	3	2	4	4	5	2	2	1	2	2	2	1	2	1
3	3	3	3	3	3	5	4	4	4	3	4	4	4	4	4	3	3
4	4	3	2	2	2	4	4	4	3	3	4	3	4	3	3	4	3
2	3	4	3	4	4	3	3	3	2	3	3	3	4	4	4	4	4
5	4	4	3	4	3	4	4	4	4	3	3	3	3	3	3	3	3
2	4	4	4	4	3	5	4	5	3	3	4	4	4	4	4	4	4
4	4	5	3	3	4	5	4	4	3	3	3	4	3	3	3	3	3
3	4	4	5	5	5	4	5	5	4	5	5	4	4	4	4	4	5
3	3	3	3	3	3	4	4	4	3	3	4	3	3	3	3	2	2
2	2	2	2	2	2	4	4	3	3	3	3	3	3	2	2	4	3
3	3	3	3	3	3	3	3	3	3	3	3	3	3	3	3	3	3
1	1	1	1	1	1	5	4	3	2	1	1	3	3	3	5	5	5
1	1	1	1	1	1	3	4	3	3	2	3	1	1	1	1	3	3
1	1	1	1	1	1	1	5	1	1	1	1	5	5	5	5	5	5
4	3	3	3	4	3	4	3	3	5	5	4	4	4	4	4	4	4
3	3	4	4	3	3	4	4	3	4	3	4	3	4	3	4	3	3
4	4	4	4	4	4	4	4	4	4	4	4	4	4	4	4	4	4
2	2	2	2	2	2	3	4	3	3	3	3	3	3	4	4	3	3
2	4	4	4	2	4	3	4	3	2	3	2	2	4	2	2	2	2
3	3	3	3	3	3	3	3	3	5	3	3	3	4	4	4	4	4
4	4	4	4	4	4	4	4	4	4	4	4	4	4	4	4	4	4
4	3	3	3	3	3	3	4	3	4	4	4	3	3	3	2	3	3
5	5	5	5	5	5	4	4	4	3	3	3	4	4	4	4	4	4
3	3	4	3	3	4	5	5	4	3	3	3	3	3	3	3	3	3
2	4	4	2	4	4	2	4	3	2	2	2	3	4	4	4	4	4
4	4	3	4	4	4	4	4	3	2	2	3	3	3	3	3	4	3
3	3	3	3	3	3	4	4	3	3	3	3	3	3	3	3	3	3
1	1	1	1	1	1	3	4	3	2	5	3	1	1	1	1	2	1
4	3	5	2	3	4	4	3	3	3	4	3	2	5	2	3	2	2
4	5	4	4	4	4	5	5	4	3	3	5	4	4	4	5	5	4
4	4	4	4	4	3	4	4	4	4	3	4	4	4	4	4	4	4
5	4	4	3	3	3	4	3	4	2	3	3	1	2	1	3	4	2
3	3	3	3	3	3	3	4	2	2	3	3	3	4	3	3	3	3
4	4	4	4	4	4	3	3	3	3	3	3	3	3	3	3	3	3
3	3	3	3	3	3	4	4	3	3	3	4	4	4	4	4	4	4
2	2	2	2	2	2	4	4	4	4	4	4	2	3	3	3	4	4
3	3	4	2	2	4	4	3	2	3	3	3	3	4	3	3	4	4
4	4	4	4	4	4	4	4	4	4	4	4	4	4	4	4	4	4
1	1	3	1	1	1	4	4	3	1	1	3	1	1	1	1	3	3
4	4	4	4	4	4	4	4	4	3	3	3	3	3	3	3	3	3
3	2	3	4	3	3	3	3	4	2	3	3	3	3	3	3	4	3
1	1	1	1	1	1	4	4	4	3	3	3	3	4	3	3	5	4
1	1	3	1	1	1	5	5	5	1	1	3	5	5	2	5	4	4
2	2	3	2	2	4	3	4	3	3	3	4	4	4	4	4	4	4
4	3	3	3	3	4	4	4	3	2	2	3	3	2	2	2	3	3
1	4	4	3	3	3	3	2	3	3	3	3	2	3	3	3	3	3
2	2	2	2	2	2	2	3	2	2	2	3	3	2	3	3	2	2
3	2	4	4	3	3	5	3	3	4	4	3	3	3	3	3	3	3
1	1	1	1	1	1	5	5	4	2	2	2	1	2	2	2	2	2
1	1	1	1	1	1	2	5	2	1	1	1	1	1	1	2	2	2
1	1	4	4	4	3	3	4	4	3	3	3	3	3	3	2	3	3
2	3	3	3	3	3	3	2	2	2	3	1	4	4	4	4	4	4
2	4	4	3	4	3	5	3	3	4	3	4	4	4	4	4	4	4
3	4	4	4	3	3	3	2	3	4	3	2	4	3	3	3	4	3
4	2	1	3	3	3	4	4	4	1	1	3	4	2	3	3	3	3
1	1	1	1	1	3	4	3	2	2	1	2	3	2	2	2	4	3
3	3	4	3	4	4	4	4	3	3	3	4	3	4	3	3	3	3
3	3	4	3	3	4	3	3	2	3	4	4	2	2	3	3	3	4
2	2	2	2	2	2	4	4	4	4	3	4	2	2	2	2	3	3
2	2	2	2	2	2	3	4	2	2	3	4	2	2	2	2	3	2
1	1	1	1	2	1	5	5	3	3	1	2	3	2	4	5	5	3
2	2	2	3	3	2	3	3	4	2	2	3	3	3	3	2	3	3
3	4	3	3	3	3	4	3	3	2	2	4	3	3	2	2	3	2
4	2	4	3	3	2	3	4	3	2	1	1	2	2	2	2	1	2
3	2	2	2	2	3	3	4	3	2	2	2	3	2	4	4	4	3
2	1	3	2	4	4	4	2	4	4	4	5	3	2	2	1	4	4
2	2	2	4	2	3	5	5	4	2	2	2	2	2	2	2	2	2
4	4	3	4	4	4	4	4	4	4	4	4	4	4	4	4	4	4
3	3	3	3	3	3	5	5	5	1	1	1	1	1	1	1	5	5
3	3	3	3	3	3	3	4	3	2	2	4	2	2	2	3	3	3
3	3	3	3	3	3	4	4	4	4	4	4	3	3	3	3	3	3
1	1	2	1	4	3	4	4	4	2	2	5	3	4	3	3	4	4
1	1	3	3	2	1	3	3	3	1	1	2	2	4	3	3	3	2
3	3	4	4	4	3	4	4	5	4	2	3	3	4	5	3	3	3
3	3	4	2	2	2	4	4	3	4	4	4	3	3	3	3	3	2
4	3	4	3	3	4	4	4	3	2	2	1	4	4	4	4	4	4
2	2	2	2	2	2	4	4	3	4	3	3	3	3	3	2	4	3
3	5	3	2	4	4	4	4	4	3	3	2	3	2	3	3	3	2
2	2	2	2	2	2	2	2	2	2	2	2	2	2	2	2	2	2
2	3	3	2	2	3	4	4	3	2	3	3	2	3	2	2	3	3
3	4	4	4	4	4	4	5	4	4	3	3	3	4	4	4	4	4
4	3	4	3	4	3	3	3	3	3	2	3	3	4	3	4	3	4
2	2	2	2	4	2	4	4	4	2	3	2	4	4	3	3	3	3
2	2	4	2	2	4	4	4	4	2	1	4	4	2	2	1	2	2
3	2	2	2	3	2	2	3	3	4	2	5	4	3	2	2	4	3
3	3	3	4	3	3	4	4	4	3	3	3	3	3	3	3	3	3
2	4	1	1	3	4	4	4	3	3	3	4	3	4	3	4	4	2
3	3	4	4	3	4	3	3	3	2	3	4	4	3	3	3	4	4
2	2	3	4	3	4	5	4	4	4	4	3	3	4	4	4	4	4
4	4	4	3	4	4	4	4	3	4	4	3	4	4	3	3	4	3
2	4	3	2	4	4	4	4	4	2	2	5	3	4	4	4	4	4
2	2	4	4	2	2	4	2	3	4	4	4	2	2	4	4	4	2
5	5	4	4	5	5	4	5	5	4	2	5	4	5	5	4	5	5
2	2	1	3	2	4	3	4	3	2	1	3	3	2	3	4	2	2
3	4	4	4	3	4	3	3	4	3	4	4	3	4	3	3	2	2
3	4	3	4	3	3	4	4	4	4	4	5	3	3	3	4	4	3
4	4	4	5	5	5	5	3	3	5	4	5	3	4	4	3	4	3
4	3	4	4	3	3	3	3	4	3	4	2	3	4	4	3	4	4
5	1	1	1	4	5	3	4	4	1	3	1	5	5	5	5	5	5
5	5	5	5	5	5	5	5	5	3	3	3	3	3	4	4	4	4
3	2	4	2	1	3	3	4	4	1	2	1	3	2	4	4	3	4
4	5	3	2	2	2	4	2	2	2	4	2	3	4	2	4	5	4
2	3	3	4	2	3	3	4	3	3	4	3	4	2	3	4	2	4
3	4	3	3	4	3	4	4	3	4	4	3	3	4	4	3	3	4
3	3	4	3	3	4	4	4	4	3	3	4	4	4	4	4	4	4
3	4	4	3	4	4	4	4	3	3	2	3	4	4	3	3	4	3
2	4	4	2	4	4	3	3	2	4	3	2	4	4	4	4	4	4
4	4	4	4	4	5	4	4	4	4	4	4	4	4	4	4	4	4
4	4	4	2	2	4	4	3	4	3	3	2	4	3	3	3	4	1
4	4	2	4	4	4	4	3	4	4	3	2	2	4	4	4	4	4
3	5	5	4	2	5	4	4	4	4	2	3	4	2	4	3	4	4
4	4	4	4	5	4	4	4	3	3	2	4	4	4	4	4	4	3
4	4	5	2	4	5	4	4	4	4	2	5	5	4	4	5	5	5
4	5	3	2	5	5	5	5	5	5	5	4	5	4	5	4	4	5
3	5	3	5	4	5	4	4	5	4	3	4	5	4	5	4	4	5
2	4	4	4	2	2	4	4	5	2	3	4	4	4	4	4	4	5
5	5	5	5	5	5	5	5	5	4	4	4	4	4	4	3	3	4
3	4	3	3	4	3	4	4	3	3	2	3	4	3	4	4	3	3
5	4	4	4	5	4	5	3	4	4	5	4	2	2	3	5	2	5
3	4	3	4	3	4	4	3	2	2	3	3	4	3	3	4	4	3
4	4	5	4	3	3	3	4	3	3	2	4	3	4	4	4	3	3
4	4	4	4	4	4	4	4	4	4	2	4	3	3	2	2	2	2
4	4	5	2	4	5	5	5	4	5	4	5	4	4	4	5	4	4
3	2	3	3	3	3	5	4	4	4	3	4	3	4	3	3	3	3
2	4	4	4	4	4	4	4	3	3	2	4	2	2	2	2	2	2
3	2	2	2	2	4	5	3	3	4	3	3	3	4	3	4	5	4
2	2	2	2	2	4	4	3	3	3	3	3	3	4	4	4	4	3
2	2	3	2	2	2	3	4	3	2	3	2	4	3	4	4	3	3
2	1	4	1	3	4	3	4	2	2	1	2	3	5	4	4	4	3
2	1	4	3	2	2	2	4	3	4	4	5	4	2	4	2	4	5
4	3	4	4	3	4	4	4	3	4	3	4	4	4	4	5	4	3
4	5	5	4	4	5	4	2	4	4	2	5	4	4	4	5	5	4
3	4	3	4	3	4	4	4	3	3	4	3	4	3	4	3	4	3
5	5	4	4	5	4	4	3	3	3	2	3	4	5	3	3	3	3
4	2	4	3	2	1	3	2	4	2	1	1	3	4	2	4	2	4
5	4	3	4	5	3	5	5	4	3	3	4	4	3	4	4	4	3
1	2	2	2	2	2	3	2	2	4	4	4	2	2	2	2	2	2
3	4	4	4	3	4	4	3	2	2	3	2	4	4	3	4	4	3
4	4	3	2	3	3	4	3	4	4	3	3	3	4	4	3	4	3
3	5	4	3	4	3	5	2	3	4	4	3	5	4	3	4	4	3
4	5	3	4	5	3	5	4	5	3	4	5	4	5	3	4	5	3
4	3	5	3	3	5	3	4	4	3	3	5	3	3	5	4	3	3
2	2	4	3	3	3	4	4	4	2	3	1	2	2	4	4	4	4
4	3	4	3	4	4	4	4	3	4	3	2	3	3	4	4	4	4
4	5	3	2	4	5	4	4	4	4	3	3	4	4	4	4	4	4
3	4	4	3	4	3	3	5	4	4	4	3	4	4	3	4	4	5
3	4	3	4	3	3	3	3	2	3	4	3	3	3	2	3	3	2
3	4	4	2	4	4	4	4	4	4	3	3	2	2	2	2	4	2
3	5	4	5	4	5	5	4	5	5	4	2	5	2	4	5	5	2
4	3	4	4	4	5	5	4	4	4	4	5	4	5	4	4	4	4
1	4	5	1	5	5	3	4	4	4	5	5	5	4	5	5	4	5
2	3	2	2	4	5	4	5	5	4	4	2	4	4	4	4	4	5
3	4	4	5	3	3	5	5	4	3	5	4	4	5	4	3	4	5
3	3	4	2	3	3	4	4	5	3	2	2	4	3	3	3	4	3
3	3	2	3	3	3	3	3	4	5	5	5	2	3	3	3	4	4
2	2	4	3	4	4	4	4	4	4	4	4	4	4	4	4	4	4
1	2	2	3	1	1	4	3	3	4	4	4	3	3	3	3	3	3
2	2	2	2	2	2	4	4	4	2	2	2	2	2	2	2	2	2
2	2	4	4	4	2	4	4	3	2	2	1	2	4	2	3	4	2
4	3	4	4	4	2	4	3	4	2	3	3	3	2	3	3	4	3
5	4	4	5	4	5	5	5	4	5	5	4	4	5	4	4	5	4
3	4	3	3	2	3	4	2	3	3	3	2	2	3	3	3	3	3
4	2	4	3	2	4	4	2	3	4	4	4	4	4	4	4	4	4
2	2	4	2	2	4	4	4	4	4	2	3	2	4	2	2	4	2
5	3	4	5	4	5	5	5	5	4	4	5	4	5	4	3	5	3
5	4	5	4	5	4	4	5	4	3	3	3	4	4	4	5	4	3
2	2	2	3	2	2	2	3	2	2	2	5	2	2	2	2	2	2
2	1	5	1	4	5	4	5	4	5	5	3	3	1	1	5	5	5
2	4	2	2	3	3	3	4	2	5	3	4	4	4	4	3	4	3
2	3	3	4	4	4	4	3	3	3	1	4	4	3	3	3	2	2
2	4	2	3	4	4	2	2	2	2	2	2	4	2	3	4	4	5
5	4	3	4	3	4	4	3	4	5	4	4	3	3	4	4	4	3
2	4	2	4	4	2	2	2	2	4	2	2	2	2	2	2	2	2
2	2	3	4	2	2	5	4	4	2	2	3	2	2	4	4	4	2
2	4	4	2	3	2	4	4	5	2	2	3	3	3	3	3	3	3
2	3	5	5	2	4	4	2	4	1	1	1	4	3	2	4	2	4
3	4	4	4	5	3	4	4	4	5	4	4	3	4	4	3	4	3
2	3	3	2	4	2	3	2	2	3	2	4	2	3	2	2	3	2
2	2	2	2	2	2	4	4	4	1	1	4	2	2	2	2	3	2
4	4	4	4	4	4	4	4	4	4	4	4	4	4	4	4	4	4
3	4	3	4	4	4	4	4	5	4	4	5	3	3	3	3	4	3
4	2	4	3	3	2	5	5	5	4	5	5	4	4	4	5	4	3
4	3	4	4	3	4	3	4	4	3	4	3	3	4	3	3	4	3
4	4	5	5	4	5	5	1	1	5	2	5	2	1	2	2	1	1
4	4	5	4	5	4	4	4	5	3	3	3	4	4	4	4	4	3
3	4	2	4	4	4	4	3	3	2	1	1	4	4	4	4	4	4
3	4	3	3	3	2	4	5	4	1	1	3	3	4	3	4	4	4
2	2	4	2	4	4	4	4	4	2	2	2	4	4	3	2	4	2
4	3	2	3	2	2	3	4	4	3	4	4	3	2	2	2	4	2
2	2	2	1	3	5	4	3	5	4	5	4	2	2	2	2	4	3
5	4	4	5	4	5	5	5	4	4	4	4	4	4	4	5	4	4
4	3	4	4	4	3	4	4	4	3	2	2	4	4	4	4	4	4
2	4	1	4	2	4	5	4	5	3	4	5	4	5	3	3	5	4
3	2	3	1	3	3	3	3	2	2	2	2	3	4	3	3	2	4
2	2	3	2	3	4	4	4	3	3	2	2	3	4	4	4	4	3
1	1	1	2	1	4	3	4	2	2	2	3	3	4	3	3	3	3
4	3	4	3	3	2	2	2	1	3	4	3	3	2	2	3	3	3
5	5	4	5	5	4	5	4	4	4	2	2	5	4	3	4	4	4
5	5	5	5	5	5	5	4	4	2	4	1	5	5	5	5	5	5
2	4	3	4	2	4	4	4	3	4	2	3	2	4	3	3	3	3
4	5	4	3	4	4	4	4	4	4	3	3	4	4	3	4	4	3
3	4	4	3	4	3	5	4	5	1	1	1	2	2	2	2	3	3
2	2	2	2	2	2	4	2	2	2	2	2	2	2	2	2	2	2
4	4	4	4	4	4	4	4	2	2	2	2	3	3	3	3	3	3
4	2	5	2	2	3	4	4	3	2	3	2	1	1	2	2	2	2
1	1	1	2	2	2	4	4	3	3	2	4	2	3	4	4	3	3
3	4	3	2	2	2	4	4	4	4	4	4	4	5	4	4	4	5
3	2	2	2	2	4	4	4	4	3	2	4	4	3	2	3	2	2
1	2	1	4	2	4	4	3	4	2	3	2	4	3	2	2	4	4
3	4	4	4	4	4	4	3	3	2	2	3	2	3	2	3	3	2
2	2	2	4	4	4	4	4	5	2	2	3	4	4	4	4	4	4
2	2	2	2	3	4	4	4	4	4	4	5	3	3	4	3	3	3
4	4	4	5	4	4	4	3	2	2	4	2	4	2	4	2	4	3
5	3	5	3	4	4	4	3	2	2	2	3	4	4	4	4	4	3
3	3	4	3	4	4	3	4	3	2	2	1	5	4	4	4	3	4
2	2	4	2	4	2	4	5	4	4	4	5	4	5	5	5	5	5
2	2	3	1	2	2	4	3	5	3	2	2	2	3	3	3	3	3
4	4	4	3	4	3	4	4	4	4	3	3	4	5	4	5	4	5
3	4	3	4	4	5	4	3	3	4	3	3	3	5	4	4	4	4
2	2	4	2	3	4	4	4	2	1	2	3	4	5	2	4	4	4
3	2	4	2	5	3	3	5	3	4	3	4	4	4	4	4	4	4
1	4	3	4	3	4	4	4	3	1	1	2	2	2	3	3	4	3
3	2	1	3	4	4	4	4	3	2	2	2	4	4	5	4	4	4
2	3	4	2	4	3	4	4	4	2	3	3	4	4	3	4	4	4
5	5	5	4	4	4	3	4	2	2	1	3	4	4	4	4	4	4
2	1	2	3	3	5	2	2	2	1	1	1	5	3	2	2	3	3
3	2	3	2	3	4	2	3	2	5	4	3	4	4	5	4	4	3
4	5	4	5	4	4	5	5	4	4	4	5	4	3	4	4	4	3
4	5	5	4	3	4	4	5	3	2	3	3	3	4	4	4	4	4
4	5	5	5	4	5	5	4	4	4	5	5	3	4	1	1	4	4
3	2	2	2	3	4	3	2	2	2	2	2	3	4	3	3	4	3
1	3	4	2	1	4	4	5	5	3	2	3	4	4	2	4	4	4
4	4	4	3	3	3	3	3	3	3	3	3	3	3	3	4	4	4
2	2	2	2	2	4	4	5	4	2	2	2	4	4	3	2	3	4
2	5	4	3	4	2	4	5	4	3	3	2	4	5	5	5	5	5
4	4	4	4	4	4	4	4	4	4	4	4	4	4	4	4	4	4
4	4	4	4	4	4	4	4	4	4	4	4	4	4	4	4	4	4
2	4	3	5	4	2	5	5	5	2	5	5	3	4	1	1	3	2
2	2	2	2	1	2	2	1	1	2	2	1	2	4	2	2	4	2
2	3	3	4	3	3	3	2	2	1	2	2	3	2	3	3	3	2
2	2	3	2	2	2	3	4	3	2	1	2	1	1	3	3	3	3
5	5	5	4	4	3	4	2	4	4	4	4	3	3	2	2	3	3
1	2	4	2	4	4	2	3	2	2	1	1	2	4	4	3	4	2
3	3	4	2	4	4	4	4	4	3	4	3	4	3	4	3	4	4
4	4	4	4	4	4	4	4	4	4	4	4	4	4	4	4	4	4
3	4	3	3	2	3	4	3	2	4	3	4	2	3	4	3	3	4
5	2	4	5	4	4	2	2	4	5	2	2	5	4	4	4	4	4
3	4	3	3	4	4	4	4	4	4	4	4	4	3	3	3	4	3
3	5	3	5	5	5	5	4	3	3	5	4	4	4	3	2	3	3
4	4	3	3	3	3	4	4	4	4	3	2	4	4	3	4	4	4
2	3	4	2	3	3	3	3	3	2	2	2	3	4	3	3	3	2
2	2	2	2	2	2	4	3	2	2	2	4	4	3	2	4	4	2
3	4	3	3	3	4	4	3	3	3	3	4	4	4	3	3	3	3
5	2	4	4	4	5	4	3	4	3	2	4	4	4	2	2	2	2
3	3	3	3	4	3	5	4	4	3	3	3	3	3	4	4	4	2
3	2	4	4	4	3	4	4	2	3	3	4	3	4	4	4	4	4
3	4	5	3	4	5	5	4	5	4	3	4	4	5	4	4	4	3
1	2	2	2	1	4	3	3	3	2	2	3	2	4	3	2	3	2
4	2	4	3	3	4	4	4	4	2	3	3	4	4	4	4	4	4
3	4	4	4	3	4	4	3	4	3	4	4	4	3	4	2	4	4
1	2	3	3	2	4	4	4	4	3	2	3	2	3	2	2	3	2
4	5	5	3	3	3	4	5	4	2	1	2	4	3	4	4	4	4
4	5	5	4	5	3	4	5	4	4	4	3	4	5	5	5	4	4
5	4	4	4	4	5	5	5	4	4	4	4	5	4	5	4	5	4
2	4	2	2	2	4	4	4	4	4	2	4	4	2	2	2	2	2
4	4	5	5	5	4	4	5	4	2	3	2	3	4	4	4	4	4
1	1	4	1	3	3	5	4	5	1	4	5	3	4	1	1	4	1
3	4	4	4	4	4	4	4	4	3	2	2	3	4	4	4	4	3
2	3	4	2	4	4	4	2	2	5	3	3	4	4	4	5	4	4
4	3	4	4	4	4	4	4	4	4	4	4	4	4	4	4	4	4
2	2	4	2	2	4	4	2	1	4	5	4	4	4	4	2	4	4
3	4	3	4	3	4	3	3	4	4	3	4	4	3	4	3	4	3
4	5	4	4	5	5	4	4	4	2	2	2	3	4	4	4	4	4
2	3	3	4	4	5	3	5	3	1	1	1	3	4	3	2	2	3
3	4	5	1	4	3	3	2	3	1	2	4	4	3	2	1	2	2
2	4	2	4	2	2	5	5	5	4	4	4	2	4	2	2	2	2
3	2	2	1	1	1	3	4	3	2	2	3	2	1	1	1	2	3
3	3	3	4	3	4	5	4	4	3	4	5	3	4	3	3	4	3
3	3	3	3	3	3	3	3	3	3	3	3	3	3	3	3	3	3
3	4	4	4	4	4	4	4	4	3	2	3	3	2	3	3	4	4
2	3	3	3	1	3	3	1	3	3	3	1	4	2	2	4	2	3
4	4	4	4	4	4	5	3	5	3	3	5	1	3	3	3	4	4
3	3	3	3	3	3	3	3	3	3	3	3	3	3	3	3	3	3
3	3	3	3	3	3	3	3	3	3	3	3	3	3	3	3	3	3
4	3	3	4	4	4	4	4	4	4	4	4	4	4	4	4	4	4
1	3	3	3	3	3	5	3	3	2	4	3	3	3	3	3	3	3
4	4	4	4	4	4	4	4	4	2	2	4	3	4	2	4	4	4
1	1	3	3	1	3	4	3	4	4	3	4	3	3	3	3	3	3
1	1	3	1	3	3	4	4	2	4	4	5	5	5	5	5	5	5
2	3	2	2	3	3	2	3	3	4	4	3	3	3	4	4	3	4
3	3	3	3	3	3	4	5	4	3	3	5	3	3	3	3	2	2
3	3	3	3	3	3	3	3	3	3	3	3	3	3	3	3	3	3
4	3	4	3	3	3	4	5	5	5	4	3	3	2	3	3	3	2
3	4	4	3	3	4	4	4	4	3	2	2	3	4	3	3	4	3
1	1	1	4	4	5	4	5	5	5	4	4	4	5	5	5	4	5
3	3	4	3	3	3	4	3	3	3	3	4	3	3	2	3	3	3
2	3	3	3	3	3	4	3	4	4	2	4	2	3	4	4	3	2
2	4	2	2	4	4	3	4	4	2	2	3	3	4	3	4	4	4
1	1	1	1	1	1	1	1	1	2	3	2	1	1	1	1	1	1
3	3	3	3	3	3	3	3	3	3	3	3	3	3	3	3	3	3
1	1	3	2	3	2	5	5	4	1	1	5	3	2	4	4	5	3
1	1	3	1	1	2	4	4	3	2	2	2	3	2	1	1	1	2
1	1	1	1	1	1	1	1	1	4	4	5	1	1	1	1	1	1
4	4	3	3	2	2	5	3	4	2	3	4	3	3	3	3	4	2
3	2	5	4	3	3	2	3	2	2	2	4	3	4	4	4	4	4
2	4	4	4	4	4	4	2	3	3	3	2	3	3	3	3	2	2
3	4	3	3	4	4	3	2	1	1	3	1	2	2	3	3	3	3
4	4	4	3	4	3	4	4	3	3	5	4	3	4	2	4	4	4
4	4	3	3	4	2	4	4	4	4	4	4	3	4	3	4	3	2
3	3	3	3	3	3	3	4	4	3	3	3	3	4	3	3	3	3
4	3	4	3	4	5	4	5	4	5	4	5	4	5	5	5	5	5
3	4	5	4	5	4	5	5	5	4	4	5	5	4	5	5	5	4
2	2	4	2	3	3	5	3	2	4	3	3	3	4	3	3	4	3
4	5	4	4	4	4	4	5	4	5	4	4	3	4	4	4	4	4
4	4	3	4	4	3	4	4	4	4	3	4	4	3	4	4	4	4
3	1	1	1	1	4	4	5	3	3	4	5	5	3	4	4	4	3
3	3	4	2	4	4	4	5	4	2	2	4	4	2	4	4	4	4
4	5	5	4	5	4	4	5	4	4	4	5	4	5	5	4	5	4
2	3	2	2	2	2	3	2	2	3	3	4	4	4	2	1	2	2
3	2	2	2	2	2	4	4	4	2	2	4	2	2	2	2	2	2
1	2	1	1	1	2	4	3	4	3	2	4	2	4	2	3	3	3
5	5	5	5	5	5	5	5	5	2	4	2	4	4	2	2	4	4
1	1	3	1	1	2	5	5	5	3	4	4	4	4	4	4	4	3
2	2	2	2	4	3	3	4	5	2	3	1	4	4	4	5	4	4
2	2	3	2	2	2	4	4	3	3	3	4	3	2	2	2	2	2
1	1	1	2	2	2	4	3	3	2	2	2	3	2	2	2	2	2
2	3	4	4	4	4	4	4	4	4	3	4	4	4	4	4	4	4
3	3	2	2	4	4	4	3	4	2	3	4	3	4	4	3	4	4
2	4	2	2	4	4	4	2	3	2	1	3	4	4	2	5	4	4
3	3	3	3	3	3	4	4	4	3	3	4	3	3	2	3	4	3
3	1	2	2	3	2	5	5	5	1	1	5	4	4	4	4	3	3
4	4	4	4	4	4	4	4	4	4	4	4	3	4	4	4	4	4
3	4	3	3	3	3	4	4	4	3	3	3	4	4	4	5	4	4
3	3	4	4	2	3	4	5	2	4	4	4	3	4	2	2	4	3
1	3	2	2	1	3	4	4	4	2	2	4	4	5	4	3	4	3
1	2	2	2	2	2	3	3	3	4	4	4	3	3	3	3	3	3
5	5	4	3	5	5	4	4	4	2	2	2	3	4	4	4	4	4
3	4	3	3	3	3	4	4	4	3	3	3	4	3	2	2	3	3
4	4	3	4	4	4	4	3	2	4	4	4	3	3	3	4	3	3
2	2	2	2	2	2	3	4	3	4	3	3	4	4	4	4	4	4
3	3	3	3	4	3	3	4	4	4	4	5	3	4	4	4	4	4
2	3	1	4	4	4	4	5	3	2	3	4	4	4	4	4	4	2
4	3	4	3	3	4	5	4	4	2	2	2	2	4	3	3	4	3
2	2	2	3	2	4	4	3	3	2	3	3	3	4	3	4	4	4
3	4	4	3	3	4	4	4	3	4	4	4	3	4	4	4	3	3
4	4	4	3	3	3	4	4	4	2	3	3	2	3	3	3	3	3
2	2	3	1	1	1	3	5	3	4	4	4	3	2	3	3	3	3
3	3	3	2	4	3	5	5	5	4	4	4	3	3	3	3	3	3
2	2	2	2	2	3	4	4	3	3	3	3	3	3	2	2	2	3
4	4	5	4	4	4	4	4	5	5	4	5	3	4	4	4	4	3
3	4	3	4	3	3	4	4	4	5	3	5	4	3	4	4	4	4
3	4	3	3	2	2	4	3	3	2	2	3	2	2	2	2	2	2
3	3	3	3	4	2	3	3	3	5	4	5	3	1	1	1	1	1
5	5	5	5	5	5	5	5	5	5	5	5	4	2	2	3	3	5
2	2	3	3	3	4	5	5	4	3	3	5	4	4	2	3	4	3
1	5	1	1	5	1	5	5	5	1	5	5	5	4	4	5	5	3
2	2	2	2	4	4	4	2	2	1	1	1	2	2	2	2	4	2
1	3	1	1	1	1	4	4	3	3	1	3	2	3	2	2	2	2
4	4	3	2	2	4	3	4	2	2	3	4	2	3	1	2	2	2
1	1	3	1	1	1	4	2	2	2	1	1	1	1	1	1	1	1
2	2	2	3	2	4	4	3	3	2	3	3	3	4	3	4	4	4
2	2	2	2	2	3	4	4	3	3	3	3	3	3	2	2	2	3
3	1	2	2	3	2	5	5	5	1	1	5	4	4	4	4	3	3
4	3	4	3	3	3	4	5	5	5	4	3	3	2	3	3	3	2
3	4	4	3	3	4	4	4	4	3	2	2	3	4	3	3	4	3
